# Supplementary material for: Genetic linkage of distinct adaptive traits in sympatrically speciating crater lake cichlid fish
Source: Nat Commun. 2016 Sep 6;7:12736. doi: 10.1038/ncomms12736 (PMC5025864; doi:10.1038/ncomms12736)
Supplement: Supplementary Data 1 — Genes under selection. Annotation, position in the Midas draft genome and localization in the QTL Bayesian credibility intervals for each gene with dN/dS higher than 1 in all four procedures used (see Methods for details) are shown. [file ncomms12736-s2.xlsx]

## Sheet: Sheet1
Supplementary Data 1 | Genes under selection. Annotation, position in the Midas draft genome and localization in the QTL Bayesian credibility intervals for each gene with dN/dS higher than 1 in all four procedures used (see Methods for details) are shown.
Sequence_ID	Sequence_length	NR_database - Sequence_description	E-value (NR)	Similarity with NR proteins	ID_Scaffold_MIDAS_v5	Scaffold_size	BLAST_COORD_START	BLAST_COORD_END	E-value (Midas genome)	QTL_BodyShape	QTL_Pharyngeal_Jaw
17391	819	apolipoprotein eb-like	2.46136e-157	0.825	scaffold-1741	942953	9371	9033	0	BS_LG09
9183	3774	kinectin-like isoform x1	0	0.916	scaffold-193	2489991	157864	158599	0		PJ_LG12
10883	1017	cell cycle control protein 50a-like	0	0.877	scaffold-287	2684394	104298	104505	0		PJ_LG12
239	1623	sodium-coupled neutral amino acid transporter 4-like isoform x6	0	0.899	scaffold-1574	459906	420984	420723	0
749	474	deleted in malignant brain tumors 1	1.66033e-85	0.838	scaffold-1019	1504122	183333	183625	0
1261	570	radiation-inducible immediate-early gene iex-1	2.58871e-99	0.725	scaffold-773	1188979	213178	213747	0
1263	327	39s ribosomal protein mitochondrial-like	2.24865e-57	0.926	scaffold-1516	166339	65932	65843	0
1417	3153	centrosomal protein of 170 kda-like isoform x2	0	0.941	scaffold-286	8593483	4419230	4420812	0
1497	1074	deleted in malignant brain tumors 1	0	0.88	scaffold-286	8593483	2020506	2020271	0
2151	450	f-box wd repeat-containing protein 8-like	1.43299e-65	0.755	scaffold-1025	1060799	310778	311227	0
2159	840	capz-interacting	3.96078e-68	0.731	scaffold-130	240387	95878	95517	0
2261	1251	phosphoglycerate kinase 1	0	0.972	scaffold-1708	270355	250776	250958	0
2893	294	PREDICTED: uncharacterized protein C5orf34 homolog isoform X2	1.28248e-52	0.89	scaffold-976	2815705	1910657	1910453	0
2925	1455	tbc1 domain family member 10a-like	0	0.945	scaffold-976	2815705	2013215	2012710	0
3259	924	glucosidase 2 subunit beta-like isoform x2	0	0.931	scaffold-999	2902999	2512991	2512858	0
4735	1176	mbt domain-containing protein 1-like isoform x1	0	0.926	scaffold-619	371179	289238	289421	0
5107	1074	atp-dependent rna helicase ddx11-like protein 8-like isoform x1	0	0.937	scaffold-476	3806738	158669	158886	0
5115	738	peroxisomal membrane protein 11a	3.38466e-157	0.908	scaffold-476	3806738	1301203	1301768	0
5791	147	zinc metalloproteinase-disintegrin-like 2d	2.8738e-18	0.824	scaffold-443	918096	866924	866778	0
5919	5793	disks large homolog 5-like isoform x2	0	0.925	scaffold-649	3453887	1076089	1075138	0
6283	531	sh3 and multiple ankyrin repeat domains protein 1-like	1.33627e-105	0.93	scaffold-243	6775444	3720400	3720263	0
6651	1524	matrix metalloproteinase-14-like	0	0.947	scaffold-710	1201733	133556	133248	0
6863	2160	gelsolin-like	0	0.924	scaffold-291	2496335	1396979	1396764	0
7509	837	protein fam64a-like isoform x1	3.79683e-144	0.879	scaffold-1656	435045	47727	48021	0
7777	2337	exosome component 10	0	0.928	scaffold-1743	2433063	15116	14924	0
7961	294	sterol 24-c-methyltransferase-like	4.89907e-55	0.871	scaffold-183	3616747	1126740	1126997	0
8143	633	carbonic anhydrase 6-like	1.79804e-134	0.894	scaffold-972	1032717	952015	952647	0
8563	2385	transforming growth factor beta receptor type 3-like isoform x2	0	0.792	scaffold-86	954313	527567	527868	0
8635	339	serine-rich and transmembrane domain-containing protein 1-like	1.64781e-27	0.94	scaffold-608	718958	166527	166865	0
8867	1644	oxysterol-binding protein 1-like isoform x1	0	0.957	scaffold-1262	1121129	237441	237623	0
9557	1329	homogentisate -dioxygenase	0	0.968	scaffold-448	6419114	4728272	4728454	0
9729	960	protein fam132a-like isoform x2	0	0.957	scaffold-666	4156891	3163762	3163948	0
9755	2502	tyrosine-protein phosphatase non-receptor type 22-like isoform x1	0	0.815	scaffold-666	4156891	2524870	2525422	0
10191	831	fructose-bisphosphate aldolase c-like	0	0.966	scaffold-537	1550018	918072	918292	0
10887	1323	calpain-2 catalytic subunit-like	0	0.849	scaffold-420	621629	266924	267167	0
11099	657	complement c1q-like protein 2-like	2.5157e-102	0.622	scaffold-1359	527038	41689	41415	0
11823	1455	progressive ankylosis protein homolog	0	0.968	scaffold-347	302707	296630	296411	0
11831	3087	microtubule-associated protein futsch-like	0	0.695	scaffold-347	302707	143264	140178	0
12351	927	bp32 precursor	3.28215e-133	0.753	scaffold-856	221959	40326	40612	0
13163	603	retinal homeobox protein rx1-like	1.04012e-110	0.938	scaffold-754	2028244	577552	577861	0
13363	633	twist-related protein 2-like	3.0162e-134	0.866	scaffold-342	102325	62579	61947	0
13603	354	17-beta hydroxysteroid dehydrogenase type 8	3.69701e-69	0.937	scaffold-1730	79497	12227	12406	0
13759	2910	integrator complex subunit 4-like isoform x1	0	0.971	scaffold-639	48630	36482	36689	0
14093	2601	phd finger protein 20-like isoform x2	0	0.944	scaffold-1334	1762115	765873	765285	0
14325	3003	phosphatidate phosphatase lpin2-like isoform x2	0	0.871	scaffold-1042	2858170	1545229	1546015	0
15419	2709	protein fam193a-like isoform x2	0	0.929	scaffold-1286	1724386	258704	258399	0
15453	1578	oxysterol-binding protein 1-like isoform x3	0	0.98	scaffold-627	932074	7663	7416	0
15639	1191	28s ribosomal protein mitochondrial-like isoform x2	0	0.934	scaffold-997	1415578	1216640	1216471	0
15699	2547	nedd4-binding protein 2-like isoform x1	0	0.848	scaffold-1719	1335213	598118	599545	0
15829	624	ras-related protein rab-3d-like	4.90531e-139	0.927	scaffold-1544	2417940	1644205	1643971	0
15901	1773	signal recognition particle subunit srp68-like	0	0.966	scaffold-1520	1631471	50500	50725	0
16371	1071	hydrolethalus syndrome protein 1	4.06114e-178	0.799	scaffold-508	524219	188944	189168	0
16461	747	patatin-like phospholipase domain-containing protein 4-like isoform x2	6.22013e-148	0.917	scaffold-195	98483	73947	74126	0
16463	693	pseudouridine-5 -monophosphatase	8.89226e-141	0.915	scaffold-502	264529	229508	229275	0
16575	648	rho gtpase-activating protein 6-like isoform x3	1.55888e-89	0.878	scaffold-438	5187846	3344601	3344438	0
16871	438	ubap1-mvb12-associated -domain containing protein 1-like	2.00419e-61	0.642	scaffold-867	116196	93382	93657	0
17359	2313	arf-gap with rho-gap ank repeat and ph domain-containing protein 1-like	0	0.898	scaffold-1333	800978	537924	537711	0
17751	1968	elongator complex protein 1-like	0	0.927	scaffold-1542	1507048	526421	526651	0
18573	1443	nucleotide exchange factor sil1-like	0	0.857	scaffold-722	1598181	645233	645037	0
18577	1044	uv-stimulated scaffold protein a-like	1.82687e-139	0.877	scaffold-722	1598181	603051	602843	0
19105	528	polyamine-modulated factor 1-like	4.47135e-105	0.912	scaffold-166	1337284	871993	872190	0
20125	1191	methyltransferase nsun3-like	0	0.849	scaffold-669	1608870	564841	565360	0
20159	2715	kinesin-like protein kif18a-like isoform x2	0	0.91	unplaced-958	805016	198138	197770	0
20637	2004	multiple c2 and transmembrane domain-containing protein 2-like isoform x2	0	0.876	scaffold-1466	1666024	109198	109012	0
20679	2019	leucine carboxyl methyltransferase 2-like	0	0.887	scaffold-202	512923	396244	395996	0
20817	1329	zinc finger protein zic 2	0	0.952	scaffold-606	3482841	1175870	1174903	0
20995	1533	na(+) h(+) exchange regulatory cofactor nhe-rf3-like	0	0.834	scaffold-817	1315371	1065279	1065610	0
21211	309	pituitary tumor-transforming gene 1 protein-interacting	2.08547e-36	0.79	scaffold-1703	2072032	1406967	1406868	0
21339	2307	neuropilin-2-like isoform x2	0	0.97	scaffold-1154	1248195	493802	494072	0
21649	795	angiopoietin-related protein 5-like isoform x1	2.09405e-165	0.86	scaffold-837	819171	779916	780213	0
21695	999	glycosyltransferase 8 domain-containing protein 2-like	0	0.919	scaffold-647	579967	173131	173325	0
