# Supplementary material for: Genetic linkage of distinct adaptive traits in sympatrically speciating crater lake cichlid fish
Source: Nat Commun. 2016 Sep 6;7:12736. doi: 10.1038/ncomms12736 (PMC5025864; doi:10.1038/ncomms12736)
Supplement: Supplementary Data 2 — FST values. The values refer to genomic windows of 500 bp within the genomic scaffolds containing RAD markers in the map and, therefore, unequivocally attributable to linkage groups and QTL regions. [file ncomms12736-s3.xlsx]

## Sheet: Fst results
Supplementary Data 2 | FST values. The values refer to genomic windows of 500 bp within the genomic scaffolds containing RAD markers in the map and, therefore, unequivocally attributable to linkage groups and QTL regions.
Marker name	Linkage group	Position in the linkage group	Body shape	Pharyngeal jaw shape	Covariation	Scaffold in the Midas cichlid genome	Position	SNPs	Covered Fraction	FST
36053	1	5.017				scaffold-1338	634250	3	0.594	0.0940171
49248	1	8.985				scaffold-422	411750	3	0.528	0.0837438
32097	1	17.082				scaffold-1229	287750	4	0.658	0.0591549
145706	1	29.343				scaffold-437	10250	4	0.678	0.0322581
145706	1	29.343				scaffold-437	10750	6	0.568	0.0573013
145706	1	29.343				scaffold-437	11750	4	0.724	0.117808
198856	1	35.855				scaffold-1359	64250	2	0.998	0.0408163
12993	1	58.041				scaffold-572	689250	1	0.762	0.04
152206	2	0				scaffold-167	144250	3	0.586	0.0546624
152206	2	0				scaffold-167	213750	2	0.61	0.0322581
152206	2	0				scaffold-167	489750	4	0.702	0.0277778
152206	2	0				scaffold-167	644250	3	0.842	0.138211
205297	2	16.113				scaffold-1308	352250	1	0.626	0.0989011
155926	2	19.818				scaffold-1244	250	3	0.91	0.0229008
59332	2	26.96				scaffold-712	48750	4	0.674	0.0193906
123704	2	44.936				scaffold-1021	1007750	6	0.626	0.0367505
68054	3	2.658				scaffold-996	301750	1	0.564	0.010101
208317	3	2.983				scaffold-1430	409750	1	0.554	0.0989011
227371	3	15.752	YES	YES	YES	scaffold-384	133250	3	0.936	0.0615385
206102	3	29.595	YES	NO	YES	scaffold-296	145250	1	0.6	0.0133333
47482	3	45.759				scaffold-691	1547250	5	0.8	0.0458221
47482	3	45.759				scaffold-691	1547750	2	0.802	0.0120482
158880	3	56.147				scaffold-1180	15250	1	0.89	0
158880	3	56.147				scaffold-1180	1985750	5	0.5	0.171625
38365	3	64.791				scaffold-454	732250	4	0.762	0.109034
38365	3	64.791				scaffold-454	2317250	5	0.694	0.139241
31951	4	0				scaffold-120	999750	4	0.606	0.0304709
9484	4	66.645				scaffold-6	317250	4	0.96	0.298851
9484	4	66.645				scaffold-6	318750	1	0.546	0.0625
9484	4	66.645				scaffold-6	319250	2	0.564	0.0625
9484	4	66.645				scaffold-6	320250	1	0.692	0.25
9484	4	66.645				scaffold-6	321250	4	0.562	0.201072
160292	4	67.133				scaffold-1450	260250	8	0.858	0.154098
903	5	24.399				scaffold-166	637250	5	1	0.0521327
903	5	24.399				scaffold-166	637750	4	0.968	0.0526316
144631	5	25.952				scaffold-145	2014250	1	0.694	0.0133333
144631	5	25.952				scaffold-145	2088250	1	0.562	0.0291262
73769	5	46.345				scaffold-687	714250	5	0.638	0.114607
137186	5	49.946				scaffold-722	1258750	4	0.864	0.0289389
88623	6	9.965	YES	NO	NO	scaffold-364	449250	5	0.676	0.125926
88623	6	9.965	YES	NO	NO	scaffold-364	3451250	2	0.538	0.00719424
88623	6	9.965	YES	NO	NO	scaffold-364	3451750	1	0.736	0.25
26198	6	22.855	YES	NO	NO	scaffold-793	724750	4	0.634	0.124324
52062	6	29.683				scaffold-578	55750	6	0.53	0.0283554
35995	6	48.099				scaffold-539	921250	2	0.972	0.097561
35995	6	48.099				scaffold-539	921750	4	0.57	0.00302115
109759	6	51.361				scaffold-1523	6750	2	0.506	0.0647482
109759	6	51.361				scaffold-1523	7250	3	0.502	0.0215827
109759	6	51.361				scaffold-1523	1010750	2	0.986	0.222222
109759	6	51.361				scaffold-1523	1011250	2	0.542	0.125
173555	6	58.063				scaffold-16	270250	5	0.604	0.0757946
14543	6	63.622				scaffold-527	797250	5	0.51	0.00473934
14543	6	63.622				scaffold-527	1205250	2	0.548	0.0909091
25454	7	0.207				scaffold-65	60750	1	0.946	0
92395	7	0.207				scaffold-820	3250	3	0.684	0.121339
92395	7	0.207				scaffold-820	7250	6	0.748	0.131313
92395	7	0.207				scaffold-820	7750	2	0.538	0.208633
133734	7	2.341				scaffold-1279	2308750	2	0.554	0.00719424
164333	7	35.085				scaffold-817	1197750	1	0.52	0.12
164333	7	35.085				scaffold-817	1308250	7	0.904	0.0477759
164333	7	35.085				scaffold-817	1309250	6	0.536	0.0456432
169822	7	43.149				scaffold-606	727750	7	0.898	0.0881226
169822	7	43.149				scaffold-606	728250	2	0.9	0.12
39643	7	56.529				scaffold-1462	12750	3	0.574	0.0124481
39643	7	56.529				scaffold-1462	17750	1	0.772	0.166667
41150	7	57.516				scaffold-112	845250	5	0.64	0.0390805
100893	8	37.751				scaffold-1740	656750	8	0.974	0.0421687
213142	8	40.79				scaffold-907	719750	2	0.696	0.0909091
213142	8	40.79				scaffold-907	737750	1	0.986	0
213142	8	40.79				scaffold-907	738250	1	0.538	0.25
213142	8	40.79				scaffold-907	813250	5	0.806	0.0877193
51033	8	43.628				scaffold-1130	1126750	1	0.592	0.0476191
91223	8	64.901				scaffold-628	350750	2	0.506	0.299435
91223	8	64.901				scaffold-628	803250	2	0.588	0.0322581
91223	8	64.901				scaffold-628	803750	4	0.966	0.046875
58525	9	0				scaffold-1290	1250	1	0.67	0.010101
219977	9	2.626				scaffold-74	187750	6	0.622	0.114563
219977	9	2.626				scaffold-74	188250	2	0.556	0.0292398
43764	9	9.407	YES	NO	NO	scaffold-1472	1175250	2	0.898	0.025974
183299	9	10.377	YES	NO	NO	scaffold-819	508250	1	0.518	0.190476
138743	9	16.792	YES	NO	NO	scaffold-1697	2422250	4	0.798	0.0478873
165334	9	27.086	YES	NO	NO	scaffold-706	1868750	3	0.614	0.0174216
165334	9	27.086	YES	NO	NO	scaffold-706	4180750	1	0.522	0.190476
92611	9	39.835				scaffold-881	338250	1	0.52	0.0133333
33516	10	3.96				scaffold-392	549750	4	0.838	0.0162162
216595	10	37.792				scaffold-147	20250	2	0.536	0.026738
53970	10	44.154				unplaced-110	30750	2	0.528	0.156627
53970	10	44.154				unplaced-110	31250	7	0.876	0.0322581
226222	10	48.457				scaffold-291	2452250	5	0.876	0.0546318
226222	10	48.457				scaffold-291	2452750	5	0.908	0.0322581
226222	10	48.457				scaffold-291	2453250	3	0.902	0.0943396
226222	10	48.457				scaffold-291	2453750	6	0.706	0.0571992
55766	10	62.131				scaffold-952	1821250	2	0.854	0.157233
195193	11	0.576				scaffold-720	331750	5	0.54	0.0340136
195193	11	0.576				scaffold-720	401750	3	0.574	0.0958904
20234	11	2.844				scaffold-18	268250	1	0.65	0.166667
28608	11	7.623				unplaced-1216	379250	4	0.62	0.0301003
5454	11	58.702				scaffold-462	1750	2	0.542	0.00546448
77267	11	61.642				scaffold-932	115250	3	0.672	0.0446735
77267	11	61.642				scaffold-932	115750	5	0.534	0.0530974
151039	12	7.488				scaffold-235	2392750	4	0.55	0.0612245
206309	12	31.805	NO	YES	NO	scaffold-287	2394750	5	0.534	0.146789
150658	12	40.766	NO	YES	NO	scaffold-193	493750	2	0.624	0.125
54357	12	58.061				scaffold-450	96250	5	0.518	0.0184332
100607	13	51.684				scaffold-1570	1280250	3	0.634	0.147826
97262	13	65.572				scaffold-198	560750	1	0.97	0.0625
206988	14	0				scaffold-1064	1576750	3	0.692	0.0762332
216180	14	7.161				scaffold-243	2939750	1	0.876	0.25
220846	14	42.108				scaffold-443	658250	4	0.72	0.0493507
29072	16	47.655				scaffold-1520	1179250	1	0.734	0.166667
144765	17	13.441				scaffold-1340	250	1	0.624	0.0133333
15244	17	14.605				scaffold-513	663250	6	0.53	0.0356473
15244	17	14.605				scaffold-513	663750	3	0.542	0.00689655
51865	18	38.111				unplaced-958	784750	5	0.5	0.147679
153271	18	65.908				scaffold-247	284250	2	0.668	0.216216
153271	18	65.908				scaffold-247	1236750	3	0.598	0.126667
213956	19	4.478				scaffold-1246	414750	3	0.57	0.113725
208737	19	25.568				scaffold-1597	894750	5	0.564	0.0354223
208737	19	25.568				scaffold-1597	919750	2	0.556	0.0566038
208737	19	25.568				scaffold-1597	921250	1	0.676	0.010101
208737	19	25.568				scaffold-1597	921750	3	0.588	0.0786517
51988	19	29.843				scaffold-476	2332750	1	0.552	0
215381	19	48.494	YES	NO	NO	scaffold-1721	5250	3	0.806	0.0289855
213931	19	57.286				scaffold-280	113250	1	0.522	0.190476
4141	20	45.39				scaffold-1026	1357250	3	0.51	0.262295
132462	21	25.522				scaffold-816	673250	7	0.598	0.022508
116236	22	0.898				scaffold-10	184750	8	0.828	0.0529328
116236	22	0.898				scaffold-10	185250	1	0.744	0
2971	23	0				scaffold-439	1856250	2	0.712	0.257862
