# Supplementary material for: Genetic linkage of distinct adaptive traits in sympatrically speciating crater lake cichlid fish
Source: Nat Commun. 2016 Sep 6;7:12736. doi: 10.1038/ncomms12736 (PMC5025864; doi:10.1038/ncomms12736)
Supplement: Supplementary Data 3 — Significance of Fisher exact test. The values, computed on genomic windows of 500 bp within the genomic scaffolds containing RAD markers in the map, are provided both as raw p-values and as values corrected with the SGoF Binomial procedure. When multiple markers blasted on the same genomic scaffold, only one has been retained. [file ncomms12736-s4.xlsx]

## Sheet: Fisher exact test results
Supplementary Data 3 | Significance of Fisher exact test. The values, computed on genomic windows of 500 bp within the genomic scaffolds containing RAD markers in the map, are provided both as raw p-values and as values corrected with the SGoF Binomial procedure. When multiple markers blasted on the same genomic scaffold, only one has been retained.
Marker name	Linkage group	Position in the linkage group	Body shape	Pharyngeal jaw shape	Covariation	Scaffold in the Midas cichlid genome	Position	SNPs	Covered Fraction	-log10pvalue	p-value	Adjusted p-value
36053	1	5.017				scaffold-1338	634250	3	0.594	1.75131	0.0177292	0.024387
49248	1	8.985				scaffold-422	411750	3	0.528	1.24489	0.0568994	1
32097	1	17.082				scaffold-1229	287750	4	0.658	1.23856	0.0577356	1
6408	1	29.713				scaffold-437	10250	4	0.678	0.456124	0.349845	1
6408	1	29.713				scaffold-437	10750	6	0.568	1.36652	0.0430014	0.0885324
6408	1	29.713				scaffold-437	11750	4	0.724	2.06853	0.00854031	0.0142087
198856	1	35.855				scaffold-1359	64250	2	0.998	0.570275	0.268983	1
12993	1	58.041				scaffold-572	689250	1	0.762	0.18291	0.656282	1
46736	2	16.773				scaffold-1308	352250	1	0.626	0.456124	0.349845	1
155926	2	19.818				scaffold-1244	250	3	0.91	0.235045	0.582043	1
59332	2	26.96				scaffold-712	48750	4	0.674	0.387365	0.409859	1
123704	2	44.936				scaffold-1021	1007750	6	0.626	1.36387	0.0432639	0.0897721
68054	3	2.658				scaffold-996	301750	1	0.564	0	1	1
218318	3	4.964	NO	YES	NO	scaffold-1430	409750	1	0.554	0.456124	0.349845	1
227371	3	15.752	YES	YES	YES	scaffold-384	133250	3	0.936	1.06204	0.0866873	1
206102	3	29.595	YES	NO	YES	scaffold-296	145250	1	0.6	0	1	1
47482	3	45.759				scaffold-691	1547250	5	0.8	0.873502	0.133813	1
47482	3	45.759				scaffold-691	1547750	2	0.802	0	1	1
8737	3	59.731				scaffold-1180	15250	1	0.89	0	1	1
8737	3	59.731				scaffold-1180	1985750	5	0.5	4.05065	8.89909e-05	0.000151525
38365	3	64.791				scaffold-454	732250	4	0.762	1.80601	0.0156311	0.0189209
38365	3	64.791				scaffold-454	2317250	5	0.694	3.04749	0.00089642	0.0012227
31951	4	0				scaffold-120	999750	4	0.606	0.431974	0.36985	1
9484	4	66.645				scaffold-6	317250	4	0.96	5.79463	1.60463e-06	2.08262e-06
9484	4	66.645				scaffold-6	318750	1	0.546	0.235045	0.582043	1
9484	4	66.645				scaffold-6	319250	2	0.564	0.470089	0.338774	1
9484	4	66.645				scaffold-6	320250	1	0.692	1.06204	0.0866873	1
9484	4	66.645				scaffold-6	321250	4	0.562	4.1247	7.50418e-05	8.42414e-05
52825	4	67.624				scaffold-1450	260250	8	0.858	5.68139	2.08262e-06	2.38885e-06
903	5	24.399				scaffold-166	637250	5	1	1.0529	0.0885324	1
903	5	24.399				scaffold-166	637750	4	0.968	0.949951	0.112215	1
144631	5	25.952				scaffold-145	2014250	1	0.694	0	1	1
144631	5	25.952				scaffold-145	2088250	1	0.562	0.187142	0.649917	1
73769	5	46.345				scaffold-687	714250	5	0.638	2.70114	0.00199004	0.00238644
67515	5	53.107				scaffold-722	1258750	4	0.864	0.470089	0.338774	1
88623	6	9.965	YES	NO	NO	scaffold-364	449250	5	0.676	2.61005	0.00245444	0.00309598
88623	6	9.965	YES	NO	NO	scaffold-364	3451250	2	0.538	0	1	1
88623	6	9.965	YES	NO	NO	scaffold-364	3451750	1	0.736	1.06204	0.0866873	1
26198	6	22.855	YES	NO	NO	scaffold-793	724750	4	0.634	2.12804	0.00744662	0.0108359
52062	6	29.683				scaffold-578	55750	6	0.53	0.790778	0.161891	1
35995	6	48.099				scaffold-539	921250	2	0.972	1.06204	0.0866873	1
35995	6	48.099				scaffold-539	921750	4	0.57	0	1	1
109759	6	51.361				scaffold-1523	6750	2	0.506	0.774803	0.167957	1
109759	6	51.361				scaffold-1523	7250	3	0.502	0.187142	0.649917	1
109759	6	51.361				scaffold-1523	1010750	2	0.986	2.3525	0.0044412	0.00682141
109759	6	51.361				scaffold-1523	1011250	2	0.542	1.36307	0.0433437	0.169802
47377	6	59.337				scaffold-16	270250	5	0.604	1.44374	0.0359967	0.0572755
14543	6	63.622				scaffold-527	797250	5	0.51	0	1	1
14543	6	63.622				scaffold-527	1205250	2	0.548	0.770056	0.169802	1
25454	7	0.207				scaffold-65	60750	1	0.946	0	1	1
92395	7	0.207				scaffold-820	3250	3	0.684	1.54236	0.028684	0.0433437
92395	7	0.207				scaffold-820	7250	6	0.748	3.8073	0.000155849	0.000245354
92395	7	0.207				scaffold-820	7750	2	0.538	2.02409	0.00946046	0.0158553
133734	7	2.341				scaffold-1279	2308750	2	0.554	0	1	1
164333	7	35.085				scaffold-817	1197750	1	0.52	0.517976	0.303406	1
164333	7	35.085				scaffold-817	1308250	7	0.904	1.39629	0.0401525	0.0642328
164333	7	35.085				scaffold-817	1309250	6	0.536	1.18977	0.0645993	1
169822	7	43.149				scaffold-606	727750	7	0.898	2.63109	0.00233833	0.00278446
169822	7	43.149				scaffold-606	728250	2	0.9	1.29278	0.050959	1
39643	7	56.529				scaffold-1462	12750	3	0.574	0	1	1
39643	7	56.529				scaffold-1462	17750	1	0.772	0.770056	0.169802	1
41150	7	57.516				scaffold-112	845250	5	0.64	1.17814	0.0663525	1
100893	8	37.751				scaffold-1740	656750	8	0.974	1.3867	0.0410486	0.0697785
51033	8	43.628				scaffold-1130	1126750	1	0.592	0.201706	0.628483	1
91223	8	64.901				scaffold-628	350750	2	0.506	2.88047	0.00131684	0.00200369
91223	8	64.901				scaffold-628	803250	2	0.588	0.235045	0.582043	1
91223	8	64.901				scaffold-628	803750	4	0.966	0.705134	0.197181	1
58525	9	0				scaffold-1290	1250	1	0.67	0	1	1
219977	9	2.626				scaffold-74	187750	6	0.622	3.25576	0.000554928	0.00089642
219977	9	2.626				scaffold-74	188250	2	0.556	0.187142	0.649917	1
43764	9	9.407	YES	NO	NO	scaffold-1472	1175250	2	0.898	0.235045	0.582043	1
183299	9	10.377	YES	NO	NO	scaffold-819	508250	1	0.518	0.851191	0.140867	1
138743	9	16.792	YES	NO	NO	scaffold-1697	2422250	4	0.798	1.0452	0.0901165	1
165334	9	27.086	YES	NO	NO	scaffold-706	1868750	3	0.614	0.18291	0.656282	1
165334	9	27.086	YES	NO	NO	scaffold-706	4180750	1	0.522	0.851191	0.140867	1
92611	9	39.835				scaffold-881	338250	1	0.52	0	1	1
33516	10	3.96				scaffold-392	549750	4	0.838	0.187142	0.649917	1
53970	10	44.154				unplaced-110	30750	2	0.528	1.24203	0.0572755	1
53970	10	44.154				unplaced-110	31250	7	0.876	1.05916	0.0872648	1
226222	10	48.457				scaffold-291	2452250	5	0.876	1.61829	0.0240829	0.0432639
226222	10	48.457				scaffold-291	2452750	5	0.908	0.790778	0.161891	1
226222	10	48.457				scaffold-291	2453250	3	0.902	1.59812	0.0252279	0.0433437
226222	10	48.457				scaffold-291	2453750	6	0.706	1.30732	0.0492816	0.169802
55766	10	62.131				scaffold-952	1821250	2	0.854	1.36917	0.0427398	0.0885324
144975	11	1.021				scaffold-720	331750	5	0.54	0.691169	0.203625	1
144975	11	1.021				scaffold-720	401750	3	0.574	1.59812	0.0252279	0.0433437
20234	11	2.844				scaffold-18	268250	1	0.65	0.770056	0.169802	1
28608	11	7.623				unplaced-1216	379250	4	0.62	0.422187	0.37828	1
5454	11	58.702				scaffold-462	1750	2	0.542	0	1	1
77267	11	61.642				scaffold-932	115250	3	0.672	0.619117	0.240372	1
77267	11	61.642				scaffold-932	115750	5	0.534	1.12314	0.0753107	1
46008	11	63.158				scaffold-167	144250	3	0.586	0.215817	0.608392	1
46008	11	63.158				scaffold-167	213750	2	0.61	0.235045	0.582043	1
46008	11	63.158				scaffold-167	489750	4	0.702	0.470089	0.338774	1
46008	11	63.158				scaffold-167	644250	3	0.842	2.27532	0.0053049	0.00789047
151039	12	7.488				scaffold-235	2392750	4	0.55	1.08624	0.0819906	1
206309	12	31.805	NO	YES	NO	scaffold-287	2394750	5	0.534	3.81952	0.000151525	0.000155849
150658	12	40.766	NO	YES	NO	scaffold-193	493750	2	0.624	1.0051	0.0988323	1
54357	12	58.061				scaffold-450	96250	5	0.518	0.187142	0.649917	1
100607	13	51.684				scaffold-1570	1280250	3	0.634	2.594	0.00254682	0.00378743
97262	13	65.572				scaffold-198	560750	1	0.97	0.235045	0.582043	1
106926	14	0.002				scaffold-1064	1576750	3	0.692	0.851191	0.140867	1
116642	14	12.795				scaffold-243	2939750	1	0.876	1.36307	0.0433437	0.169802
39014	14	43.241				scaffold-443	658250	4	0.72	0.770056	0.169802	1
97721	16	4.317				scaffold-147	20250	2	0.536	0.387365	0.409859	1
29072	16	47.655				scaffold-1520	1179250	1	0.734	0.770056	0.169802	1
144765	17	13.441				scaffold-1340	250	1	0.624	0	1	1
15244	17	14.605				scaffold-513	663250	6	0.53	0.912248	0.122392	1
15244	17	14.605				scaffold-513	663750	3	0.542	0	1	1
51865	18	38.111				unplaced-958	784750	5	0.5	3.42118	0.00037916	0.000554928
33963	18	65.395				scaffold-907	719750	2	0.696	0.851191	0.140867	1
33963	18	65.395				scaffold-907	737750	1	0.986	0	1	1
33963	18	65.395				scaffold-907	738250	1	0.538	1.36307	0.0433437	0.169802
33963	18	65.395				scaffold-907	813250	5	0.806	2.08773	0.00817087	0.0123226
153271	18	65.908				scaffold-247	284250	2	0.668	1.91324	0.0122114	0.0175173
153271	18	65.908				scaffold-247	1236750	3	0.598	1.98943	0.0102463	0.0162539
46742	19	7.65				scaffold-1246	414750	3	0.57	1.75653	0.0175173	0.0240829
208737	19	25.568				scaffold-1597	894750	5	0.564	0.671796	0.212914	1
208737	19	25.568				scaffold-1597	919750	2	0.556	0.774803	0.167957	1
208737	19	25.568				scaffold-1597	921250	1	0.676	0	1	1
208737	19	25.568				scaffold-1597	921750	3	0.588	0.957199	0.110357	1
51988	19	29.843				scaffold-476	2332750	1	0.552	0	1	1
215381	19	48.494	YES	NO	NO	scaffold-1721	5250	3	0.806	0.388849	0.408462	1
213931	19	57.286				scaffold-280	113250	1	0.522	0.851191	0.140867	1
4141	20	45.39				scaffold-1026	1357250	3	0.51	3.44705	0.000357228	0.000457868
132462	21	25.522				scaffold-816	673250	7	0.598	0.18291	0.656282	1
96083	22	1.299				scaffold-10	184750	8	0.828	1.62571	0.0236749	0.0430014
96083	22	1.299				scaffold-10	185250	1	0.744	0	1	1
2971	23	0				scaffold-439	1856250	2	0.712	2.3392	0.00457926	0.00687448
