# Supplementary material for: Genetic linkage of distinct adaptive traits in sympatrically speciating crater lake cichlid fish
Source: Nat Commun. 2016 Sep 6;7:12736. doi: 10.1038/ncomms12736 (PMC5025864; doi:10.1038/ncomms12736)
Supplement: Supplementary Data 4 — Sequencing statistics of the individuals used in the QTL analysis. For each parent, F1 and F2 individual, the number of retained reads after quality filtering and the RAD library in which it was included are shown. When multiple markers blasted on the same genomic scaffold, only one has been retained. [file ncomms12736-s5.xlsx]

## Sheet: Sequencing Statistics
Supplementary Data 4 | Sequencing statistics of the individuals used in the QTL analysis. For each parent, F1 and F2 individual, the number of retained reads after quality-filtering and the RAD library in which it was included are shown. When multiple markers blasted on the same genomic scaffold, only one has been retained.
ID	Individual_ID	Library_ID	Retained_Reads
1	P_Female	A-C-D	7434360
2	P_Male	A-C-D	8748063
3	F1_Female	C-D	3799752
4	F1_Male	C-D	4085710
5	F2_455	A	4172220
6	F2_456	A	3212226
7	F2_457	A	1530156
8	F2_458	A	1807107
9	F2_460	A-G	1954862
10	F2_461	A-G	1763264
11	F2_462	B	2341273
12	F2_463	A	1589426
13	F2_464	A-G	2108372
14	F2_465	A-G	2902499
15	F2_466	A-G	2498656
16	F2_467	A	3443238
17	F2_468	A	2993393
18	F2_469	A-G	2011637
19	F2_470	A	6309136
20	F2_471	A-G	1622517
21	F2_472	A-G	3048845
22	F2_473	A	2190628
23	F2_474	A	3101379
24	F2_475	A	4189096
25	F2_476	A-G	2902153
26	F2_477	A	4888735
27	F2_478	A	4651454
28	F2_479	G	2195984
29	F2_482	A	5687511
30	F2_483	A	4376356
31	F2_484	A-G	1014526
32	F2_485	A	2536244
33	F2_486	A	3742724
34	F2_487	A	2791880
35	F2_488	C	1816507
36	F2_489	A	930595
37	F2_490	A-G	2295774
38	F2_491	A	3419360
39	F2_492	A	1846931
40	F2_493	A	1472061
41	F2_494	A	3801988
42	F2_495	A	1256055
43	F2_496	A	1154325
44	F2_497	B	747318
45	F2_498	A	2106264
46	F2_499	B	4181106
47	F2_500	A-G	1897990
48	F2_501	D	2438488
49	F2_502	A	4944263
50	F2_503	A	1452801
51	F2_504	A-G	5335802
52	F2_506	A	2900910
53	F2_507	A	2484758
54	F2_508	B	787718
55	F2_509	B	1714027
56	F2_510	D	1377389
57	F2_511	B-G	3316547
58	F2_512	B	1850661
59	F2_513	B-G	2748716
60	F2_514	D	3681085
61	F2_515	B	2617948
62	F2_516	A	2005352
63	F2_517	B	3709531
64	F2_518	B	2708968
65	F2_519	B	2416108
66	F2_520	B	2358953
67	F2_521	B	2778790
68	F2_522	B	3421660
69	F2_523	B	2028399
70	F2_524	B	4026564
71	F2_525	B	4662694
72	F2_526	B	2143703
73	F2_527	B	4221405
74	F2_528	B	2608392
75	F2_529	B	1312637
76	F2_530	B	3378576
77	F2_531	D	4680890
78	F2_532	B	2707030
79	F2_533	A	5887255
80	F2_534	A-G	1119305
81	F2_535	B	3437965
82	F2_536	B	1044605
83	F2_537	B	3332786
84	F2_538	D	4261888
85	F2_539	B	3689017
86	F2_540	B	3098829
87	F2_541	C	2327776
88	F2_542	B	2879388
89	F2_543	B-G	2901851
90	F2_544	C	1328386
91	F2_545	C	1286888
92	F2_546	C	1542339
93	F2_547	C-G	1261942
94	F2_548	C	3435434
95	F2_549	C	2208082
96	F2_550	C	1908114
97	F2_551	A	3086311
98	F2_552	C	1932493
99	F2_553	B	1409857
100	F2_554	C	2238465
101	F2_555	B	2133080
102	F2_556	B	1034543
103	F2_557	B	1063491
104	F2_558	B	3061156
105	F2_559	C	2823409
106	F2_560	C	2367575
107	F2_561	C	1418539
108	F2_562	B	4197278
109	F2_563	C	3382133
110	F2_564	B	1146361
111	F2_565	B	2658546
112	F2_566	C	3781629
113	F2_567	C	3209576
114	F2_568	B	2737815
115	F2_569	B	1744674
116	F2_570	C	3122488
117	F2_571	C	1861056
118	F2_572	B-G	3090129
119	F2_573	B	992173
120	F2_574	B	2082037
121	F2_575	B-G	2491724
122	F2_576	B	1533063
123	F2_577	C	2992152
124	F2_578	B	2153050
125	F2_579	C	2446939
126	F2_580	B	3351726
127	F2_581	C	3443226
128	F2_582	B	2501353
129	F2_583	C	2471033
130	F2_584	B	1133714
131	F2_585	C-G	2412634
132	F2_586	C	2785785
133	F2_587	C	2565957
134	F2_588	C	2483962
135	F2_589	C	3101371
136	F2_590	C	4802417
137	F2_591	C	3827176
138	F2_592	C	2254159
139	F2_593	F	2385992
140	F2_594	C	2006214
141	F2_595	C	3702040
142	F2_596	C	2689015
143	F2_597	C	3665824
144	F2_598	C	3264063
145	F2_599	C	4533665
146	F2_600	C	3370666
147	F2_601	C	850298
148	F2_602	C	1422740
149	F2_603	C	1704902
150	F2_604	C	2798080
151	F2_605	C	2538106
152	F2_606	D	1029448
153	F2_607	D	2046329
154	F2_608	D	3112823
155	F2_609	D	3304502
156	F2_610	D	2096202
157	F2_611	D	3458512
158	F2_612	D	1871240
159	F2_613	D	2401144
160	F2_614	D	2734282
161	F2_615	D	1887161
162	F2_616	D	1753759
163	F2_617	D	3130945
164	F2_618	D	3331324
165	F2_619	D	4235643
166	F2_620	D	1888270
167	F2_621	D-G	2272180
168	F2_622	D	1507972
169	F2_623	D	3136515
170	F2_624	D	2558975
171	F2_625	D	2468030
172	F2_626	D	3830464
173	F2_627	D	1929141
174	F2_628	D	1473864
175	F2_629	D	1344423
176	F2_630	D	2868773
177	F2_631	D	2672687
178	F2_632	D	2422998
179	F2_633	D	3382801
180	F2_634	D	1872425
181	F2_635	D	2293842
182	F2_636	D	2763241
183	F2_637	D	881941
184	F2_638	D	2583497
185	F2_639	D	1388851
186	F2_640	D	2306630
187	F2_641	D-G	2839664
188	F2_642	D	2210172
189	F2_643	D	1736939
190	F2_644	D	1445649
191	F2_645	D	745939
192	F2_646	D	2783048
193	F2_647	E	1972154
194	F2_648	E	905325
195	F2_649	E	1683524
196	F2_650	E-G	2438752
197	F2_651	E	3542424
198	F2_652	E	1881449
199	F2_653	E	895714
200	F2_654	E	3029024
201	F2_655	E	2467276
202	F2_656	E	2378020
203	F2_657	E	2067781
204	F2_658	E	2265578
205	F2_659	E	1051815
206	F2_660	E	2102119
207	F2_661	E	1846089
208	F2_662	E	1364818
209	F2_663	E	2342337
210	F2_664	E	2544180
211	F2_665	E	2206084
212	F2_666	E	3945410
213	F2_667	E	1805416
214	F2_668	E	2355056
215	F2_669	E	3716971
216	F2_670	E	1759237
217	F2_671	E	2258515
218	F2_672	E	3431000
219	F2_673	E	1926394
220	F2_674	E	1077088
221	F2_675	E	2750031
222	F2_676	E-G	2737056
223	F2_677	E	2780310
224	F2_678	E	2769138
225	F2_679	E	3714921
226	F2_680	E	1989838
227	F2_681	E	1675064
228	F2_682	E	1618464
229	F2_683	E-G	1632844
230	F2_684	C	1520659
231	F2_685	E	2516427
232	F2_686	E	3188433
233	F2_687	E	2215574
234	F2_688	C	1931988
235	F2_689	E	2685186
236	F2_690	E	3202268
237	F2_691	E	1677106
238	F2_692	E	2918027
239	F2_693	E	1834816
240	F2_694	E	1847913
241	F2_695	E	1893962
242	F2_696	E	2408308
243	F2_697	E	2845094
244	F2_698	E	2139245
245	F2_699	F	2087301
246	F2_700	F	2019317
247	F2_701	F	957680
248	F2_702	F	1292961
249	F2_703	F	1697484
250	F2_704	F	1124218
251	F2_705	F	739370
252	F2_706	F	2645894
253	F2_707	F	1534632
254	F2_708	F	1676309
255	F2_709	F	983107
256	F2_710	F	2586086
257	F2_711	F	816232
258	F2_712	F	2271195
259	F2_713	F	4063631
260	F2_714	F	701733
261	F2_715	F	1324612
262	F2_716	F	2396162
263	F2_717	F	2090399
264	F2_718	F	2986766
265	F2_719	F	3394981
266	F2_721	F	2064549
267	F2_722	F	2285387
268	F2_724	F	3209170
269	F2_725	F	2533187
270	F2_726	C	2841557
271	F2_727	F	3127910
272	F2_728	F	1566468
273	F2_729	G	2997556
274	F2_730	F	1728843
275	F2_731	F	1156402
276	F2_732	F	1387762
277	F2_733	F	1581330
278	F2_734	F	1201843
279	F2_735	F	2944224
280	F2_736	F	1352381
281	F2_737	F	2478038
282	F2_738	F	1419507
283	F2_739	F	1327106
284	F2_740	F	1370332
285	F2_741	F	2619247
286	F2_742	F	952734
287	F2_743	F	1247449
288	F2_744	G	2778397
289	F2_745	F	2101069
290	F2_746	F	2250848
291	F2_747	F	2694257
292	F2_748	F	2080039
293	F2_749	F	1583881
294	F2_750	G	1904920
295	F2_751	G	2136167
296	F2_752	G	2138199
297	F2_753	G	1999939
298	F2_754	G	1652668
299	F2_755	G	1742755
300	F2_756	G	1897661
301	F2_757	G	1814403
302	F2_758	G	1892317
303	F2_759	G	1780406
304	F2_760	G	1685570
305	F2_761	G	1615034
306	F2_762	G	1872167
307	F2_763	G	1153315
308	F2_764	G	1379454
309	F2_765	G	1612452
